# Supplementary material for: Correction: Positive Feedback-Loop of Telomerase Reverse Transcriptase and 15-Lipoxygenase-2 Promotes Pulmonary Hypertension
Source: PLoS One. 2024 Aug 8;19(8):e0308871. doi: 10.1371/journal.pone.0308871 (PMC11309466; doi:10.1371/journal.pone.0308871)
Supplement: S1 File — (ZIP) [file pone.0308871.s001.zip]

Archive with 81 entries (80 files):
- TERT in Fig 2A/
- TERT in Fig 2A/Rat-M+A6.tif
- __MACOSX/TERT in Fig 2A/._Rat-M+A6.tif
- TERT in Fig 2A/Rat-M+A4.tif
- __MACOSX/TERT in Fig 2A/._Rat-M+A4.tif
- TERT in Fig 2A/Rat-M+A5.tif
- __MACOSX/TERT in Fig 2A/._Rat-M+A5.tif
- TERT in Fig 2A/Rat-M+A1.tif
- __MACOSX/TERT in Fig 2A/._Rat-M+A1.tif
- TERT in Fig 2A/Rat-M+A2.tif
- __MACOSX/TERT in Fig 2A/._Rat-M+A2.tif
- TERT in Fig 2A/Rat-M+A3.tif
- __MACOSX/TERT in Fig 2A/._Rat-M+A3.tif
- TERT in Fig 2A/Human Con5.tif
- __MACOSX/TERT in Fig 2A/._Human Con5.tif
- TERT in Fig 2A/Human PH1.tif
- __MACOSX/TERT in Fig 2A/._Human PH1.tif
- TERT in Fig 2A/Human Con4.tif
- __MACOSX/TERT in Fig 2A/._Human Con4.tif
- TERT in Fig 2A/Human PH3.tif
- __MACOSX/TERT in Fig 2A/._Human PH3.tif
- TERT in Fig 2A/Human PH2.tif
- __MACOSX/TERT in Fig 2A/._Human PH2.tif
- TERT in Fig 2A/Human Con3.tif
- __MACOSX/TERT in Fig 2A/._Human Con3.tif
- TERT in Fig 2A/Human Con2.tif
- __MACOSX/TERT in Fig 2A/._Human Con2.tif
- TERT in Fig 2A/Human PH5.tif
- __MACOSX/TERT in Fig 2A/._Human PH5.tif
- TERT in Fig 2A/Human PH4.tif
- __MACOSX/TERT in Fig 2A/._Human PH4.tif
- TERT in Fig 2A/Human Con1.tif
- __MACOSX/TERT in Fig 2A/._Human Con1.tif
- TERT in Fig 2A/Rat-H+A2.tif
- __MACOSX/TERT in Fig 2A/._Rat-H+A2.tif
- TERT in Fig 2A/Rat-Hyp6.tif
- __MACOSX/TERT in Fig 2A/._Rat-Hyp6.tif
- TERT in Fig 2A/Rat-MCT2.tif
- __MACOSX/TERT in Fig 2A/._Rat-MCT2.tif
- TERT in Fig 2A/Rat-Con4.tif
- __MACOSX/TERT in Fig 2A/._Rat-Con4.tif
- TERT in Fig 2A/Rat-Con5.tif
- __MACOSX/TERT in Fig 2A/._Rat-Con5.tif
- TERT in Fig 2A/Rat-MCT3.tif
- __MACOSX/TERT in Fig 2A/._Rat-MCT3.tif
- TERT in Fig 2A/Rat-H+A3.tif
- __MACOSX/TERT in Fig 2A/._Rat-H+A3.tif
- TERT in Fig 2A/Rat-H+A1.tif
- __MACOSX/TERT in Fig 2A/._Rat-H+A1.tif
- TERT in Fig 2A/Rat-Hyp5.tif
- __MACOSX/TERT in Fig 2A/._Rat-Hyp5.tif
- TERT in Fig 2A/Rat-MCT1.tif
- __MACOSX/TERT in Fig 2A/._Rat-MCT1.tif
- TERT in Fig 2A/Rat-Con6.tif
- __MACOSX/TERT in Fig 2A/._Rat-Con6.tif
- TERT in Fig 2A/Rat-Hyp4.tif
- __MACOSX/TERT in Fig 2A/._Rat-Hyp4.tif
- TERT in Fig 2A/Rat-H+A4.tif
- __MACOSX/TERT in Fig 2A/._Rat-H+A4.tif
- TERT in Fig 2A/Rat-MCT4.tif
- __MACOSX/TERT in Fig 2A/._Rat-MCT4.tif
- TERT in Fig 2A/Rat-Con2.tif
- __MACOSX/TERT in Fig 2A/._Rat-Con2.tif
- TERT in Fig 2A/Rat-Con3.tif
- __MACOSX/TERT in Fig 2A/._Rat-Con3.tif
- TERT in Fig 2A/Rat-MCT5.tif
- __MACOSX/TERT in Fig 2A/._Rat-MCT5.tif
- TERT in Fig 2A/Rat-H+A5.tif
- __MACOSX/TERT in Fig 2A/._Rat-H+A5.tif
- TERT in Fig 2A/Rat-Hyp1.tif
- __MACOSX/TERT in Fig 2A/._Rat-Hyp1.tif
- TERT in Fig 2A/Rat-Hyp3.tif
- __MACOSX/TERT in Fig 2A/._Rat-Hyp3.tif
- TERT in Fig 2A/Rat-Con1.tif
- __MACOSX/TERT in Fig 2A/._Rat-Con1.tif
- TERT in Fig 2A/Rat-MCT6.tif
- __MACOSX/TERT in Fig 2A/._Rat-MCT6.tif
- TERT in Fig 2A/Rat-H+A6.tif
- __MACOSX/TERT in Fig 2A/._Rat-H+A6.tif
- TERT in Fig 2A/Rat-Hyp2.tif
- __MACOSX/TERT in Fig 2A/._Rat-Hyp2.tif
