# Supplementary material for: Correction: Positive Feedback-Loop of Telomerase Reverse Transcriptase and 15-Lipoxygenase-2 Promotes Pulmonary Hypertension
Source: PLoS One. 2024 Aug 8;19(8):e0308871. doi: 10.1371/journal.pone.0308871 (PMC11309466; doi:10.1371/journal.pone.0308871)
Supplement: S2 File — (XLSX) [file pone.0308871.s002.xlsx]

## Sheet: Sheet1
Human TERT
							arerage		ST	SD
	Human-Con	9.1106	3.1437	8.562	9.4153	7.1432	7.47496		2.57351	1.05063
	Human-PAH	17.3612	15.9539	22.1089	20.9143	23.5432	19.9763		3.20816	1.30972
Rat TERT							arerage		ST	SD
Rat-Con	11.6542	12.4032	14.6632	9.2342	11.2364	10.4321	11.6039		1.85064	0.755521
Rat-Hyp	26.1457	34.2135	24.3215	19.2534	23.3214	29.5432	26.1331		5.20461	2.12477
Rat-Hyp+AZT	11.6843	8.3254	12.5432	9.5432	15.2343	10.2313	11.2603		2.45924	1.00398
Rat-MCT	34.0943	25.9433	20.1425	19.4302	22.0327	32.0943	25.6229		6.24532	2.54964
Rat-MCT+AZT	10.7129	12.3453	14.3245	9.3242	10.2311	8.0932	10.8385		2.21978	0.906222

## Sheet: Sheet2
	per area
Human-Con1	0.0475
